# Supplementary material for: Human presence impacts fungal diversity of inflated lunar/Mars analog habitat
Source: Microbiome. 2017 Jul 11;5:62. doi: 10.1186/s40168-017-0280-8 (PMC5504618; doi:10.1186/s40168-017-0280-8)
Supplement: Supplementary file 2 — Crew schedule assignments for the 30 days. (PDF 911 kb) [file 40168_2017_280_MOESM2_ESM.xlsx]

## Sheet: Sheet1
Crew Schedule Assignments for the Thirty Days
	DAY 1 (10/7) Tues	DAY 2 (10/8) Wed	DAY 3 (10/9) Thrus	DAY 4 (10/10) Fri	DAY 5 (10/11) Sat	DAY 6 (10/12) Sun	DAY 7 (10/13) Mon	DAY 8 (10/14) Tues	DAY 9 (10/15) Wed	DAY 10 (10/16) Thur	DAY 11 (10/17) Fri	DAY 12 (10/18) Sat	DAY 13 (10/19) Sun	DAY 14 (10/20) Mon	DAY 15 (10/21) Tue	DAY 16 (10/22) Wed	DAY 17 (10/23) Thurs	DAY 18 (10/24) Fri	DAY 19 (10/25) Sat	DAY 20 (10/26) Sun	DAY 21 (10/27) Mon	DAY 22 (10/28) Tue	DAY 23 (10/29) Wed	DAY 24 (10/30) Thurs	DAY 25 (10/31) Fri	DAY 26 (11/1) Sat	DAY 27 (11/2) Sun	DAY 28 (11/3) Mon	DAY 29 (11/4) Tue	DAY 30 (11/5) Wed	CREW EXIT
DAILY	System status check/Report	System status check/Report	System status check/Report	System status check/Report	System status check/Report		System status check/Report	System status check/Report	System status check/Report	System status check/Report	System status check/Report	System status check/Report		System status check/Report	System status check/Report	System status check/Report	System status check/Report	System status check/Report	System status check/Report	Microbial Collection	System status check/Report	System status check/Report	System status check/Report	System status check/Report	System status check/Report	System status check/Report		System status check/Report	System status check/Report	System status check/Report
DAILY	Collection of daily system data/Setup	Collection of daily system data	Collection of daily system data	Collection of daily system data	Collection of daily system data		Collection of daily system data	Collection of daily system data	Collection of daily system data	Collection of daily system data	Collection of daily system data	Collection of daily system data		Collection of daily system data	Collection of daily system data	Collection of daily system data	Collection of daily system data	Collection of daily system data	Collection of daily system data		Collection of daily system data	Collection of daily system data	Collection of daily system data	Collection of daily system data	Collection of daily system data	Collection of daily system data		Collection of daily system data	Collection of daily system data	Collection of daily system data
DAILY	Trash to Gas data	Trash to Gas data	Trash to Gas data	Trash to Gas data	Trash to Gas data		Trash to Gas data	Trash to Gas data	Trash to Gas data	Trash to Gas data	Trash to Gas data	Trash to Gas data		Trash to Gas data	Trash to Gas data	Trash to Gas data	Trash to Gas data	Trash to Gas data	Trash to Gas data		Trash to Gas data	Trash to Gas data	Trash to Gas data	Trash to Gas data	Trash to Gas data	Trash to Gas data		Trash to Gas data	Trash to Gas data	Trash to Gas data
DAILY	Chores	Chores	Chores	Chores	Chores		Chores/Update Netbooks	Chores	Chores	Chores	Chores	Chores		Chores/Update Netbooks	Chores	Chores	Chores	Chores	Chores		Chores Update Netbooks	Chores	Chores	Chores	Chores	Chores		Chores/Update Netbooks	Chores	Chores
DAILY	Daily Briefing	Daily Briefing	Daily Briefing	Daily Briefing	Daily Briefing		Daily Briefing	Daily Briefing	Daily Briefing	Daily Briefing	Daily Briefing			Daily Briefing	Daily Briefing	Daily Briefing	Daily Briefing	Daily Briefing			Daily Briefing	Daily Briefing	Daily Briefing	Daily Briefing	Daily Briefing			Daily Briefing	Daily Briefing	Daily Briefing	Daily Briefing
DAILY	Plant Care/Transfer seedling	Plant Care	Plant Care	Plant Care	Plant Care		Plant Care	Plant care	Plant Care	Plant Care	Plant Care	Plant Care		Plant Care	Plant Care	Plant Care	Plant Care	Plant Care	Plant Care		Plant Care	Plant Care	Plant Care	Plant Care	Plant Care	Plant Care		Plant Care	Plant Care	Plant Care
DAILY	Consumables Monitoring	Consumables Monitoring	Consumables Monitoring	Consumables Monitoring	Consumables Monitoring		Consumables Monitoring	Consumables Monitoring	Consumables Monitoring	Consumables Monitoring	Consumables Monitoring	Consumables Monitoring		Consumables Monitoring	Consumables Monitoring	Consumables Monitoring	Consumables Monitoring	Consumables Monitoring	Consumables Monitoring		Consumables Monitoring	Consumables Monitoring	Consumables Monitoring	Consumables Monitoring	Consumables Monitoring	Consumables Monitoring		Consumables Monitoring	Consumables Monitoring	Consumables Monitoring
DAILY	Travis's Data collection	Travis's Data collection	Travis's Data collection	Travis's Data collection	Travis's Data collection	Travis's Data collection	Travis's Data collection	Travis's Data collection	Travis's Data collection	Travis's Data collection	Travis's Data collection	Travis's Data collection	Travis's Data collection	Travis's Data collection	Travis's Data collection	Travis's Data collection	Travis's Data collection	Travis's Data collection	Travis's Data collection	Travis's Data collection	Travis's Data collection	Travis's Data collection	Travis's Data collection	Travis's Data collection	Travis's Data collection	Travis's Data collection	Travis's Data collection	Travis's Data collection	Travis's Data collection	Travis's Data collection
DAILY										Microbial Collection																				Microbial Collection
WEEKLY	Supply Inventory					WEEKLY	PR Material for Trash to gas						WEEKLY	PR Material EVA prep						Weekly	PR Material Plant Care						Weekly	Final Report Due
WEEKLY	Scout EVA site 1					WEEKLY	Scout EVA site 2						WEEKLY	Scout EVA site 3						Weekly	Scout EVA site 4						Weekly	Scout EVA site 5
WEEKLY	Sample Collection site 1					WEEKLY	Sample Collection site 2						WEEKLY	Sample Collection site 3						Weekly	Sample Collection site 4						Weekly	Sample Collection site 5
WEEKLY	Setup "Solar Panels"/ Comms Antenna					WEEKLY	Dust Study (2 runs)						WEEKLY	Dust Study (1 run)						Weekly	Dust Study (2 runs)						Weekly	Dismantle/Stowe Solar Panels
WEEKLY	Setup Weather Station					WEEKLY	Clean Solar panels						WEEKLY	Clean Solar panels						Weekly	Clean Solar panels						Weekly	Dismantle/Stowe weather station
WEEKLY	External Habitat Inspection (x2)					WEEKLY	External Habitat/sys. Inspection x2						WEEKLY	External Habitat/sys. Inspection x2						Weekly	External Habitat/sys. Inspection x2						Weekly	External Habitat Inspection x1
WEEKLY	Weekly Activities report					WEEKLY	Weekly Activities Report						WEEKLY	Weekly Activities Report						Weekly							Weekly	Pack up Supplies/final inventory
WEEKLY	Keith's Survey					WEEKLY	Keith's Survey						WEEKLY	Keith's Survey						Weekly	Keith's Survey						Weekly	Weekly Activities Report
OVERALL MISSION OBJECTIVE	Video/Pic/PR deliverables
OVERALL MISSION OBJECTIVE	Map area with features of interest/EVAs
OVERALL MISSION OBJECTIVE	Report reviewing Mission/Habitat
