# Supplementary material for: Human presence impacts fungal diversity of inflated lunar/Mars analog habitat
Source: Microbiome. 2017 Jul 11;5:62. doi: 10.1186/s40168-017-0280-8 (PMC5504618; doi:10.1186/s40168-017-0280-8)
Supplement: Supplementary file 10 — SRA numbers for individual samples. This file contains detailed information about accession number of each sample deposited within the study SPR069729. (TXT 12 kb) [file 40168_2017_280_MOESM10_ESM.txt]

accession	study	object_status	bioproject_accession	biosample_accession	library_ID	title	library_strategy	library_source	library_selection	library_layout	platform	instrument_model	design_description	filetype	filename	filename2
SRR4013435	SRP069729	new	PRJNA310760	SAMN05366056	F30-01	DNA-Seq of ILMAH: bacteriome D0	AMPLICON	METAGENOMIC	PCR	paired	ILLUMINA	Illumina MiSeq	non-PMA treated	fastq	F30-01_R1.fastq	F30-01_R2.fastq
SRR4013436	SRP069729	new	PRJNA310760	SAMN05366056	F30-02	DNA-Seq of ILMAH: bacteriome D0	AMPLICON	METAGENOMIC	PCR	paired	ILLUMINA	Illumina MiSeq	non-PMA treated	fastq	F30-02_R1.fastq	F30-02_R2.fastq
SRR4013437	SRP069729	new	PRJNA310760	SAMN05366056	F30-04P	DNA-Seq of ILMAH: bacteriome D0	AMPLICON	METAGENOMIC	PCR	paired	ILLUMINA	Illumina MiSeq	PMA-treated	fastq	F30-04P_R1.fastq	F30-04P_R2.fastq
SRR4013438	SRP069729	new	PRJNA310760	SAMN05366056	F30-05P	DNA-Seq of ILMAH: bacteriome D0	AMPLICON	METAGENOMIC	PCR	paired	ILLUMINA	Illumina MiSeq	PMA-treated	fastq	F30-05P_R1.fastq	F30-05P_R2.fastq
SRR4013439	SRP069729	new	PRJNA310760	SAMN05366056	F30-06P	DNA-Seq of ILMAH: bacteriome D0	AMPLICON	METAGENOMIC	PCR	paired	ILLUMINA	Illumina MiSeq	PMA-treated	fastq	F30-06P_R1.fastq	F30-06P_R2.fastq
SRR4013440	SRP069729	new	PRJNA310760	SAMN05366056	F30-07P	DNA-Seq of ILMAH: bacteriome D0	AMPLICON	METAGENOMIC	PCR	paired	ILLUMINA	Illumina MiSeq	PMA-treated	fastq	F30-07P_R1.fastq	F30-07P_R2.fastq
SRR4013441	SRP069729	new	PRJNA310760	SAMN05366056	F30-08P	DNA-Seq of ILMAH: bacteriome D0	AMPLICON	METAGENOMIC	PCR	paired	ILLUMINA	Illumina MiSeq	PMA-treated	fastq	F30-08P_R1.fastq	F30-08P_R2.fastq
SRR4013442	SRP069729	new	PRJNA310760	SAMN05366057	F30-21	DNA-Seq of ILMAH: bacteriome D13	AMPLICON	METAGENOMIC	PCR	paired	ILLUMINA	Illumina MiSeq	non-PMA treated	fastq	F30-21_R1.fastq	F30-21_R2.fastq
SRR4013443	SRP069729	new	PRJNA310760	SAMN05366057	F30-22	DNA-Seq of ILMAH: bacteriome D13	AMPLICON	METAGENOMIC	PCR	paired	ILLUMINA	Illumina MiSeq	non-PMA treated	fastq	F30-22_R1.fastq	F30-22_R2.fastq
SRR4013444	SRP069729	new	PRJNA310760	SAMN05366057	F30-23	DNA-Seq of ILMAH: bacteriome D13	AMPLICON	METAGENOMIC	PCR	paired	ILLUMINA	Illumina MiSeq	non-PMA treated	fastq	F30-23_R1.fastq	F30-23_R2.fastq
SRR4013445	SRP069729	new	PRJNA310760	SAMN05366057	F30-24	DNA-Seq of ILMAH: bacteriome D13	AMPLICON	METAGENOMIC	PCR	paired	ILLUMINA	Illumina MiSeq	non-PMA treated	fastq	F30-24_R1.fastq	F30-24_R2.fastq
SRR4013446	SRP069729	new	PRJNA310760	SAMN05366057	F30-25	DNA-Seq of ILMAH: bacteriome D13	AMPLICON	METAGENOMIC	PCR	paired	ILLUMINA	Illumina MiSeq	non-PMA treated	fastq	F30-25_R1.fastq	F30-25_R2.fastq
SRR4013447	SRP069729	new	PRJNA310760	SAMN05366056	F30-04	DNA-Seq of ILMAH: bacteriome D0	AMPLICON	METAGENOMIC	PCR	paired	ILLUMINA	Illumina MiSeq	non-PMA treated	fastq	F30-04_R1.fastq	F30-04_R2.fastq
SRR4013448	SRP069729	new	PRJNA310760	SAMN05366057	F30-26	DNA-Seq of ILMAH: bacteriome D13	AMPLICON	METAGENOMIC	PCR	paired	ILLUMINA	Illumina MiSeq	non-PMA treated	fastq	F30-26_R1.fastq	F30-26_R2.fastq
SRR4013449	SRP069729	new	PRJNA310760	SAMN05366057	F30-27	DNA-Seq of ILMAH: bacteriome D13	AMPLICON	METAGENOMIC	PCR	paired	ILLUMINA	Illumina MiSeq	non-PMA treated	fastq	F30-27_R1.fastq	F30-27_R2.fastq
SRR4013450	SRP069729	new	PRJNA310760	SAMN05366057	F30-28	DNA-Seq of ILMAH: bacteriome D13	AMPLICON	METAGENOMIC	PCR	paired	ILLUMINA	Illumina MiSeq	non-PMA treated	fastq	F30-28_R1.fastq	F30-28_R2.fastq
SRR4013451	SRP069729	new	PRJNA310760	SAMN05366057	F30-21P	DNA-Seq of ILMAH: bacteriome D13	AMPLICON	METAGENOMIC	PCR	paired	ILLUMINA	Illumina MiSeq	PMA-treated	fastq	F30-21P_R1.fastq	F30-21P_R2.fastq
SRR4013452	SRP069729	new	PRJNA310760	SAMN05366057	F30-22P	DNA-Seq of ILMAH: bacteriome D13	AMPLICON	METAGENOMIC	PCR	paired	ILLUMINA	Illumina MiSeq	PMA-treated	fastq	F30-22P_R1.fastq	F30-22P_R2.fastq
SRR4013453	SRP069729	new	PRJNA310760	SAMN05366057	F30-23P	DNA-Seq of ILMAH: bacteriome D13	AMPLICON	METAGENOMIC	PCR	paired	ILLUMINA	Illumina MiSeq	PMA-treated	fastq	F30-23P_R1.fastq	F30-23P_R2.fastq
SRR4013454	SRP069729	new	PRJNA310760	SAMN05366057	F30-24P	DNA-Seq of ILMAH: bacteriome D13	AMPLICON	METAGENOMIC	PCR	paired	ILLUMINA	Illumina MiSeq	PMA-treated	fastq	F30-24P_R1.fastq	F30-24P_R2.fastq
SRR4013455	SRP069729	new	PRJNA310760	SAMN05366057	F30-25P	DNA-Seq of ILMAH: bacteriome D13	AMPLICON	METAGENOMIC	PCR	paired	ILLUMINA	Illumina MiSeq	PMA-treated	fastq	F30-25P_R1.fastq	F30-25P_R2.fastq
SRR4013464	SRP069729	new	PRJNA310760	SAMN05366057	F30-26P	DNA-Seq of ILMAH: bacteriome D13	AMPLICON	METAGENOMIC	PCR	paired	ILLUMINA	Illumina MiSeq	PMA-treated	fastq	F30-26P_R1.fastq	F30-26P_R2.fastq
SRR4013465	SRP069729	new	PRJNA310760	SAMN05366057	F30-27P	DNA-Seq of ILMAH: bacteriome D13	AMPLICON	METAGENOMIC	PCR	paired	ILLUMINA	Illumina MiSeq	PMA-treated	fastq	F30-27P_R1.fastq	F30-27P_R2.fastq
SRR4013466	SRP069729	new	PRJNA310760	SAMN05366056	F30-05	DNA-Seq of ILMAH: bacteriome D0	AMPLICON	METAGENOMIC	PCR	paired	ILLUMINA	Illumina MiSeq	non-PMA treated	fastq	F30-05_R1.fastq	F30-05_R2.fastq
SRR4013467	SRP069729	new	PRJNA310760	SAMN05366057	F30-28P	DNA-Seq of ILMAH: bacteriome D14	AMPLICON	METAGENOMIC	PCR	paired	ILLUMINA	Illumina MiSeq	PMA-treated	fastq	F30-28P_R1.fastq	F30-28P_R2.fastq
SRR4013468	SRP069729	new	PRJNA310760	SAMN05366058	F30-31	DNA-Seq of ILMAH: bacteriome D20	AMPLICON	METAGENOMIC	PCR	paired	ILLUMINA	Illumina MiSeq	non-PMA treated	fastq	F30-31_R1.fastq	F30-31_R2.fastq
SRR4013469	SRP069729	new	PRJNA310760	SAMN05366058	F30-32	DNA-Seq of ILMAH: bacteriome D20	AMPLICON	METAGENOMIC	PCR	paired	ILLUMINA	Illumina MiSeq	non-PMA treated	fastq	F30-32_R1.fastq	F30-32_R2.fastq
SRR4013470	SRP069729	new	PRJNA310760	SAMN05366058	F30-33	DNA-Seq of ILMAH: bacteriome D20	AMPLICON	METAGENOMIC	PCR	paired	ILLUMINA	Illumina MiSeq	non-PMA treated	fastq	F30-33_R1.fastq	F30-33_R2.fastq
SRR4013471	SRP069729	new	PRJNA310760	SAMN05366058	F30-34	DNA-Seq of ILMAH: bacteriome D20	AMPLICON	METAGENOMIC	PCR	paired	ILLUMINA	Illumina MiSeq	non-PMA treated	fastq	F30-34_R1.fastq	F30-34_R2.fastq
SRR4013472	SRP069729	new	PRJNA310760	SAMN05366058	F30-35	DNA-Seq of ILMAH: bacteriome D20	AMPLICON	METAGENOMIC	PCR	paired	ILLUMINA	Illumina MiSeq	non-PMA treated	fastq	F30-35_R1.fastq	F30-35_R2.fastq
SRR4013473	SRP069729	new	PRJNA310760	SAMN05366058	F30-36	DNA-Seq of ILMAH: bacteriome D20	AMPLICON	METAGENOMIC	PCR	paired	ILLUMINA	Illumina MiSeq	non-PMA treated	fastq	F30-36_R1.fastq	F30-36_R2.fastq
SRR4013474	SRP069729	new	PRJNA310760	SAMN05366058	F30-37	DNA-Seq of ILMAH: bacteriome D20	AMPLICON	METAGENOMIC	PCR	paired	ILLUMINA	Illumina MiSeq	non-PMA treated	fastq	F30-37_R1.fastq	F30-37_R2.fastq
SRR4013475	SRP069729	new	PRJNA310760	SAMN05366058	F30-38	DNA-Seq of ILMAH: bacteriome D21	AMPLICON	METAGENOMIC	PCR	paired	ILLUMINA	Illumina MiSeq	non-PMA treated	fastq	F30-38_R1.fastq	F30-38_R2.fastq
SRR4013476	SRP069729	new	PRJNA310760	SAMN05366058	F30-31P	DNA-Seq of ILMAH: bacteriome D20	AMPLICON	METAGENOMIC	PCR	paired	ILLUMINA	Illumina MiSeq	PMA-treated	fastq	F30-31P_R1.fastq	F30-31P_R2.fastq
SRR4013477	SRP069729	new	PRJNA310760	SAMN05366056	F30-06	DNA-Seq of ILMAH: bacteriome D0	AMPLICON	METAGENOMIC	PCR	paired	ILLUMINA	Illumina MiSeq	non-PMA treated	fastq	F30-06_R1.fastq	F30-06_R2.fastq
SRR4013478	SRP069729	new	PRJNA310760	SAMN05366058	F30-32P	DNA-Seq of ILMAH: bacteriome D20	AMPLICON	METAGENOMIC	PCR	paired	ILLUMINA	Illumina MiSeq	PMA-treated	fastq	F30-32P_R1.fastq	F30-32P_R2.fastq
SRR4013479	SRP069729	new	PRJNA310760	SAMN05366058	F30-33P	DNA-Seq of ILMAH: bacteriome D20	AMPLICON	METAGENOMIC	PCR	paired	ILLUMINA	Illumina MiSeq	PMA-treated	fastq	F30-33P_R1.fastq	F30-33P_R2.fastq
SRR4013480	SRP069729	new	PRJNA310760	SAMN05366058	F30-34P	DNA-Seq of ILMAH: bacteriome D20	AMPLICON	METAGENOMIC	PCR	paired	ILLUMINA	Illumina MiSeq	PMA-treated	fastq	F30-34P_R1.fastq	F30-34P_R2.fastq
SRR4013481	SRP069729	new	PRJNA310760	SAMN05366058	F30-35P	DNA-Seq of ILMAH: bacteriome D20	AMPLICON	METAGENOMIC	PCR	paired	ILLUMINA	Illumina MiSeq	PMA-treated	fastq	F30-35P_R1.fastq	F30-35P_R2.fastq
SRR4013482	SRP069729	new	PRJNA310760	SAMN05366058	F30-36P	DNA-Seq of ILMAH: bacteriome D20	AMPLICON	METAGENOMIC	PCR	paired	ILLUMINA	Illumina MiSeq	PMA-treated	fastq	F30-36P_R1.fastq	F30-36P_R2.fastq
SRR4013483	SRP069729	new	PRJNA310760	SAMN05366058	F30-37P	DNA-Seq of ILMAH: bacteriome D21	AMPLICON	METAGENOMIC	PCR	paired	ILLUMINA	Illumina MiSeq	PMA-treated	fastq	F30-37P_R1.fastq	F30-37P_R2.fastq
SRR4013484	SRP069729	new	PRJNA310760	SAMN05366058	F30-38P	DNA-Seq of ILMAH: bacteriome D22	AMPLICON	METAGENOMIC	PCR	paired	ILLUMINA	Illumina MiSeq	PMA-treated	fastq	F30-38P_R1.fastq	F30-38P_R2.fastq
SRR4013485	SRP069729	new	PRJNA310760	SAMN05366059	F30-41	DNA-Seq of ILMAH: bacteriome D30	AMPLICON	METAGENOMIC	PCR	paired	ILLUMINA	Illumina MiSeq	non-PMA treated	fastq	F30-41_R1.fastq	F30-41_R2.fastq
SRR4013486	SRP069729	new	PRJNA310760	SAMN05366059	F30-42	DNA-Seq of ILMAH: bacteriome D30	AMPLICON	METAGENOMIC	PCR	paired	ILLUMINA	Illumina MiSeq	non-PMA treated	fastq	F30-42_R1.fastq	F30-42_R2.fastq
SRR4013487	SRP069729	new	PRJNA310760	SAMN05366059	F30-43	DNA-Seq of ILMAH: bacteriome D30	AMPLICON	METAGENOMIC	PCR	paired	ILLUMINA	Illumina MiSeq	non-PMA treated	fastq	F30-43_R1.fastq	F30-43_R2.fastq
SRR4013488	SRP069729	new	PRJNA310760	SAMN05366056	F30-07	DNA-Seq of ILMAH: bacteriome D0	AMPLICON	METAGENOMIC	PCR	paired	ILLUMINA	Illumina MiSeq	non-PMA treated	fastq	F30-07_R1.fastq	F30-07_R2.fastq
SRR4013489	SRP069729	new	PRJNA310760	SAMN05366059	F30-44	DNA-Seq of ILMAH: bacteriome D30	AMPLICON	METAGENOMIC	PCR	paired	ILLUMINA	Illumina MiSeq	non-PMA treated	fastq	F30-44_R1.fastq	F30-44_R2.fastq
SRR4013490	SRP069729	new	PRJNA310760	SAMN05366059	F30-45	DNA-Seq of ILMAH: bacteriome D30	AMPLICON	METAGENOMIC	PCR	paired	ILLUMINA	Illumina MiSeq	non-PMA treated	fastq	F30-45_R1.fastq	F30-45_R2.fastq
SRR4013491	SRP069729	new	PRJNA310760	SAMN05366059	F30-46	DNA-Seq of ILMAH: bacteriome D30	AMPLICON	METAGENOMIC	PCR	paired	ILLUMINA	Illumina MiSeq	non-PMA treated	fastq	F30-46_R1.fastq	F30-46_R2.fastq
SRR4013492	SRP069729	new	PRJNA310760	SAMN05366059	F30-47	DNA-Seq of ILMAH: bacteriome D31	AMPLICON	METAGENOMIC	PCR	paired	ILLUMINA	Illumina MiSeq	non-PMA treated	fastq	F30-47_R1.fastq	F30-47_R2.fastq
SRR4013493	SRP069729	new	PRJNA310760	SAMN05366059	F30-48	DNA-Seq of ILMAH: bacteriome D30	AMPLICON	METAGENOMIC	PCR	paired	ILLUMINA	Illumina MiSeq	non-PMA treated	fastq	F30-48_R1.fastq	F30-48_R2.fastq
SRR4013494	SRP069729	new	PRJNA310760	SAMN05366059	F30-41P	DNA-Seq of ILMAH: bacteriome D30	AMPLICON	METAGENOMIC	PCR	paired	ILLUMINA	Illumina MiSeq	PMA-treated	fastq	F30-41P_R1.fastq	F30-41P_R2.fastq
SRR4013495	SRP069729	new	PRJNA310760	SAMN05366059	F30-42P	DNA-Seq of ILMAH: bacteriome D30	AMPLICON	METAGENOMIC	PCR	paired	ILLUMINA	Illumina MiSeq	PMA-treated	fastq	F30-42P_R1.fastq	F30-42P_R2.fastq
SRR4013496	SRP069729	new	PRJNA310760	SAMN05366059	F30-43P	DNA-Seq of ILMAH: bacteriome D30	AMPLICON	METAGENOMIC	PCR	paired	ILLUMINA	Illumina MiSeq	PMA-treated	fastq	F30-43P_R1.fastq	F30-43P_R2.fastq
SRR4013497	SRP069729	new	PRJNA310760	SAMN05366059	F30-45P	DNA-Seq of ILMAH: bacteriome D30	AMPLICON	METAGENOMIC	PCR	paired	ILLUMINA	Illumina MiSeq	PMA-treated	fastq	F30-45P_R1.fastq	F30-45P_R2.fastq
SRR4013498	SRP069729	new	PRJNA310760	SAMN05366059	F30-46P	DNA-Seq of ILMAH: bacteriome D30	AMPLICON	METAGENOMIC	PCR	paired	ILLUMINA	Illumina MiSeq	PMA-treated	fastq	F30-46P_R1.fastq	F30-46P_R2.fastq
SRR4013499	SRP069729	new	PRJNA310760	SAMN05366056	F30-08	DNA-Seq of ILMAH: bacteriome D0	AMPLICON	METAGENOMIC	PCR	paired	ILLUMINA	Illumina MiSeq	non-PMA treated	fastq	F30-08_R1.fastq	F30-08_R2.fastq
SRR4013501	SRP069729	new	PRJNA310760	SAMN05366059	F30-47P	DNA-Seq of ILMAH: bacteriome D30	AMPLICON	METAGENOMIC	PCR	paired	ILLUMINA	Illumina MiSeq	PMA-treated	fastq	F30-47P_R1.fastq	F30-47P_R2.fastq
SRR4013502	SRP069729	new	PRJNA310760	SAMN05366059	F30-48P	DNA-Seq of ILMAH: bacteriome D30	AMPLICON	METAGENOMIC	PCR	paired	ILLUMINA	Illumina MiSeq	PMA-treated	fastq	F30-48P_R1.fastq	F30-48P_R2.fastq
SRR4013503	SRP069729	new	PRJNA310760	SAMN05366056	F30-01P	DNA-Seq of ILMAH: bacteriome D0	AMPLICON	METAGENOMIC	PCR	paired	ILLUMINA	Illumina MiSeq	PMA-treated	fastq	F30-01P_R1.fastq	F30-01P_R2.fastq
SRR4013504	SRP069729	new	PRJNA310760	SAMN05366056	F30-02P	DNA-Seq of ILMAH: bacteriome D0	AMPLICON	METAGENOMIC	PCR	paired	ILLUMINA	Illumina MiSeq	PMA-treated	fastq	F30-02P_R1.fastq	F30-02P_R2.fastq
SRR4013513	SRP069729	new	PRJNA310760	SAMN05366056	F30-03P	DNA-Seq of ILMAH: bacteriome D0	AMPLICON	METAGENOMIC	PCR	paired	ILLUMINA	Illumina MiSeq	PMA-treated	fastq	F30-03P_R1.fastq	F30-03P_R2.fastq
