# Supplementary material for: Human presence impacts fungal diversity of inflated lunar/Mars analog habitat
Source: Microbiome. 2017 Jul 11;5:62. doi: 10.1186/s40168-017-0280-8 (PMC5504618; doi:10.1186/s40168-017-0280-8)
Supplement: Supplementary file 12 — OTU deduced from the PMA untreated samples. This file contains OTU counts of all samples not treated with PMA collected during the study. The numbering pattern is explained as follows 30 means 30-day study. The first number (0–4) will be the sample collection day (0 = T0, 2=T13, 3=T20, 4=T30), second number (1–8) will be sampling location. For example, 30.06 will be a sample collected during the 30-day study from T0 at location 6. (ZIP 35 kb) [file 40168_2017_280_MOESM12_ESM.zip]

Archive with 2 entries (2 files):
- Supplementary_file_5_Location_OTU_counts .csv
- Supplementary_file_5_no_PMA_OTUs.csv
