# Supplementary material for: Human presence impacts fungal diversity of inflated lunar/Mars analog habitat
Source: Microbiome. 2017 Jul 11;5:62. doi: 10.1186/s40168-017-0280-8 (PMC5504618; doi:10.1186/s40168-017-0280-8)
Supplement: Supplementary file 12 — OTU deduced from the PMA untreated samples. This file contains OTU counts of all samples not treated with PMA collected during the study. The numbering pattern is explained as follows 30 means 30-day study. The first number (0–4) will be the sample collection day (0 = T0, 2=T13, 3=T20, 4=T30), second number (1–8) will be sampling location. For example, 30.06 will be a sample collected during the 30-day study from T0 at location 6. (ZIP 35 kb) [file 40168_2017_280_MOESM12_ESM.zip › Supplementary_file_5_Location_OTU_counts .csv]

Fungal Phylum	Fungal Family	Number of sequences
		Bedroom	Bedroom	Kitchen	Kitchen	Bathroom	Bathroom	Lab	Lab
		Total	Viable	Total	Viable	Total	Viable	Total	Viable
Ascomycota	Arthoniales					7	1064
	Botryosphaeriales	459	20	441	8	392		551	99
	Capnodiales	215		26	121			5	4355
	Chaetomiaceae	171	32858	1668		2073		5541	1212
	Chaetothyriaceae	75	1			10		1305	9
	Cucurbitariaceae	1186	16	2782	739	1248	57	1545	1415
	Davidiellaceae	71145	17039	40120	35104	53460	496	58969	21888
	Diaporthaceae			20				13	27
	Dothioraceae	4821	5774	161	286	172	9708	12970	98
	Erysiphaceae	144		209		67		154	5
	Helotiaceae			1819		10		92
	Helotiales	2		814	1	4		19	5
	Herpotrichiellaceae	68	4	93	4	134	7	1407	28
	Hyaloscyphaceae	29	5	39				77	38
	Hypocreaceae	979	11	4622	93	2095	10909	4133	204
	Hypocreales	9471	5617	8792	408	1712	12	5169	90
	Lasiosphaeriaceae	326		1	1	131	3	298	4
	Leptosphaeriaceae	532		1101		552	4	499	236
	Lophiostomataceae	30	21	71	19	9		1878	4
	Microascaceae	3086	3	6642	3	18317	3	23	6
	Montanulaceae	9231	116	5112	520	24292	68	7141	226
	Nectriaceae	216	1374	5618	3	1542	18	6177	866
	Phaeosphaeriaceae	1360	131	4209	55	6150	18	4318	30819
	Pleosporaceae	223517	357893	195638	299314	247789	199402	626137	457349
	Pleosporales	5933	4284	6768	590	7339	644	10668	10900
	Saccharomycetales	1904	1658	18978	10681	10035	49	29496	154
	Sclerotiniaceae	2		209	2	202	2	2012	12
	Stictidaceae			107	331	32
	Teloschistaceae	2		69		8		256	73
	Teratosphaeriaceae	94		55	9	13	8	932	44763
	Trichocomaceae	5453	1	11611	1167	8735	2236	10860	11102
	Trichosphaeriales	151		93	1750			452
	Tubeufiaceae	1	13	705		110	755	123
	Xylariales	858	1	399	33	96		105	106
	Others (20)	1835	5	494	12	530	16	365	26
	Unclassified	2007	426	5203	468	668	3105	5831	3644
Basidiomycota	Aaricostilbaceae	633	20	1		20		12	1
	Atheliaceae	1		643				269	3
	Corticiaceae	29		197		22		789	193
	Cortinariaceae			34				29	1
	Cystofilobasidiaceae	458	28	229	26	59		184	4
	Filobasidiaceae	3624	2198	935	120	8171	4412	8259	47
	Fomitopsidaceae			45		114	3	190
	Kondoaceae	209	2	40
	Peniophoraceae			45	9922	79		1	994
	Phanerochaetaceae			613			1
	Polyporaceae	537		242	3	60		138	1
	Polyporales	1						1339
	Schizophyllaceae							644
	Sporidiobolales	33860	24869	15193	173	10398	299	7923	564
	Tremellales	47729	17080	26291	2479	9002	1165	69144	2912
	Others	254	1	409		99		568
	Unclassified	1999	34	525	2172	1144	67	1459	953
Unclassified	Unclassified	37959	13825	17047	26040	22401	6260	29713	45931
Zygomycota	Unclassified	254				26
