# Supplementary material for: Human presence impacts fungal diversity of inflated lunar/Mars analog habitat
Source: Microbiome. 2017 Jul 11;5:62. doi: 10.1186/s40168-017-0280-8 (PMC5504618; doi:10.1186/s40168-017-0280-8)
Supplement: Supplementary file 13 — OTU table sorted by location. This file contains OTU counts of all the families observed throughout the study for PMA treated (viable) and untreated (total) samples for various locations (bedroom, kitchen, bathroom and lab). (CSV 2 kb) [file 40168_2017_280_MOESM13_ESM.csv]

Fungal Phylum	Fungal Family	Number of sequences
		T0	T0	T13	T13	T20	T20	T30	T30
		Total	Viable	Total	Viable	Total	Viable	Total	Viable
Ascomycota	Arthoniales	7	1064
	Botryosphaeriales	115	31	1620				176	96
	Capnodiales		2	185	121			61	4353
	Chaetomiaceae			2415	1089	5533		1505	32981
	Chaetothyriaceae	3	4	872	1			555	5
	Cucurbitariaceae	451	221	2298	750	1879		2272	1256
	Davidiellaceae	2840	1423	42496	6099	129620	28495	55079	38510
	Dothioraceae	32	104	510	289	12864	14785	4726	688
	Erysiphaceae	15	5	350				238
	Helotiaceae					1819		131
	Helotiales	6	5	17		806		52	1
	Herpotrichiellaceae	26	30	692	9	39		945	4
	Hyaloscyphaceae	3	5	116	37			26	1
	Hypocreaceae	174	68	2357	197	5510		3897	10952
	Hypocreales	73	86	9247	402	8566	1	7989	5638
	Lasiosphaeriaceae	2	5	623				131	3
	Leptosphaeriaceae	16	23	564	215	518	1	1639	1
	Lophiostomataceae	56	43	56		1850	1	26
	Microascaceae			326		27007	9	735	6
	Montanulaceae	627	232	11273	621	22582		12697	77
	Mycosphaerellaceae	57	9	594		1		76	1
	Nectriaceae	82	121	2890	1287	8479	804	2242	49
	Phaeosphaeriaceae	343	222	3551	105	6082	1	6969	30695
	Pleosporaceae	295115	380533	273232	251840	172919	61791	648825	619794
	Pleosporales	5202	3071	6876	4475	10056	13	12085	8859
	Saccharomycetales	17	33	346	3	45461	10414	17840	2092
	Sclerotiniaceae	52	16	355		1920		99
	Sporormiaceae		3	107				32
	Stictidaceae	37		112	331
	Teloschistaceae	3		140	71			192	2
	Teratosphaeriaceae	35	28	805	1	2	2	583	44749
	Trichocomaceae	68	32	10496	3461	14625	10495	12147	518
	Trichosphaeriales	3		122	1750			688
	Tubeufiaceae	1	15	123	753	558		257
	Xylariales	159	37	418	103	843		91
	Others (20 families)	16	21	721	19	984		660	33
	Unclassified	712	686	5082	640	4161		4450	6317
Basidiomycota	Aaricostilbaceae	55	21					611
	Atheliaceae	3		50		623		247	3
	Corticiaceae	2	2	90	191	925		20
	Cortinariaceae			62				100	1
	Cystofilobasidiaceae	28	55	396	3	428		78
	Filobasidiaceae	1164	419	5997	8	11570	1925	2550	4425
	Fomitopsidaceae	27		168				154	3
	Peniophoraceae	1							10916
	Phanerochaetaceae				1	613
	Polyporaceae	6	4	918				53
	Polyporales	1				1339
	Sporidiobolales	2563	1236	6556	315	22900	2	35692	24352
	Tremellales	7916	4158	42068	1030	72870	9	34932	18439
	Tricholomataceae	11					1	111
	Others (23 families)	34	2	1796		2		336
	Unclassified	409	272	2151	2171	481	504	2445	279
Unclassified	Unclassified	2973	10475	38015	17311	30832	10320	41608	53950
Zygomycota				250				30
		321541	404822	480504	295699	627267	139573	919083	920049
